# Supplementary material for: Extensive variation in chromosome number and genome size in sexual and parthenogenetic species of the jumping-bristletail genus Machilis (Archaeognatha)
Source: Ecol Evol. 2014 Oct 7;4(21):4093–105. doi: 10.1002/ece3.1264 (PMC4242562; doi:10.1002/ece3.1264)
Supplement: Supplementary file 2 — Table S1. Raw data and sampling information for all individuals included in this study. [file ece30004-4093-SD2.xlsx]

## Sheet: Tabelle1
ID	species	sex	reproductive mode	ChN	ChN (x)	rel. GS	GS (Cx)	pop. code	country	lat. (N°)	long. (E°)	elevation [m a.s.l.]
91969	M. engiadina	f	parth.	2n=50	25	1.76199	0.880994	EIS	AT	47.5769	14.8494	775
91971	M. engiadina	f	parth.	2n=50	25	1.70251	0.851254	EIS	AT	47.5769	14.8494	775
91990	M. engiadina	f	parth.	2n=50	25	1.71195	0.855974	EIS	AT	47.5769	14.8494	775
92018	M. engiadina	f	parth.	2n=50	25	1.68101	0.840505	EIS	AT	47.5769	14.8494	775
92019	M. engiadina	f	parth.	2n=50	25	1.73431	0.867155	EIS	AT	47.5769	14.8494	775
92020	M. engiadina	f	parth.	2n=48 (+2)	25	1.72882	0.86441	EIS	AT	47.5769	14.8494	775
92021	M. engiadina	f	parth.	2n=50	25	1.74507	0.872536	EIS	AT	47.5769	14.8494	775
92022	M. engiadina	f	parth.	2n=50	25	1.73233	0.866167	EIS	AT	47.5769	14.8494	775
92023	M. engiadina	f	parth.	2n=50	25	1.76416	0.882082	EIS	AT	47.5769	14.8494	775
92167	M. engiadina	f	parth.	2n=50 (+2)	25	n.d.	n.d.	EIS	AT	47.5769	14.8494	775
92089	M. engiadina	f	parth.	2n=50	25	1.72835	0.864177	KRK	AT	47.2741	11.3277	800
92124	M. engiadina	f	parth.	2n=50	25	1.73875	0.869376	LDC	IT	46.4636	12.4889	1081
91986	M. engiadina	f	parth.	2n=50	25	1.73293	0.866464	MUR	AT	47.1116	14.2025	811
92005	M. engiadina	f	parth.	2n=50	25	1.72795	0.863975	MUR	AT	47.1116	14.2025	811
92006	M. engiadina	f	parth.	n.d.	n.d.	1.72789	0.863943	MUR	AT	47.1116	14.2025	811
92007	M. engiadina	f	parth.	2n=50	25	1.70443	0.852216	MUR	AT	47.1116	14.2025	811
92008	M. engiadina	f	parth.	2n=50	25	1.74133	0.870663	MUR	AT	47.1116	14.2025	811
92024	M. engiadina	f	parth.	2n=50	25	1.74583	0.872916	MUR	AT	47.1116	14.2025	811
92025	M. engiadina	f	parth.	2n=48 (+2)	25	1.74241	0.871203	MUR	AT	47.1116	14.2025	811
92026	M. engiadina	f	parth.	2n=50	25	1.73891	0.869455	MUR	AT	47.1116	14.2025	811
92028	M. engiadina	f	parth.	2n=50	25	1.72289	0.861447	MUR	AT	47.1116	14.2025	811
91950	M. engiadina	f	parth.	2n=50	25	1.74324	0.87162	NIK	AT	46.7786	12.8922	670
91951	M. engiadina	f	parth.	2n=50	25	1.69331	0.846656	NIK	AT	46.7786	12.8922	670
91952	M. engiadina	f	parth.	2n=50	25	1.74013	0.870065	NIK	AT	46.7786	12.8922	670
91954	M. engiadina	f	parth.	2n=50	25	1.73774	0.868869	NIK	AT	46.7786	12.8922	670
91963	M. engiadina	f	parth.	2n=50	25	1.73232	0.866159	NIK	AT	46.7786	12.8922	670
91964	M. engiadina	f	parth.	2n=46 (+4)	25	1.73141	0.865707	NIK	AT	46.7786	12.8922	670
91977	M. engiadina	f	parth.	2n=50	25	1.69716	0.848582	NIK	AT	46.7786	12.8922	670
91983	M. engiadina	f	parth.	2n=50	25	1.71081	0.855405	NIK	AT	46.7786	12.8922	670
92039	M. engiadina	f	parth.	2n=50	25	1.74113	0.870563	SAA	AT	47.4876	12.8315	823
92052	M. engiadina	f	parth.	n.d.	n.d.	1.7466	0.873301	SAA	AT	47.4876	12.8315	823
92004	M. engiadina	f	parth.	2n=50	25	1.7499	0.874951	SLD	AT	47.4046	13.5741	825
92041	M. engiadina	f	parth.	2n=50	25	1.75704	0.878518	SLD	AT	47.4046	13.5741	825
92044	M. engiadina	f	parth.	2n=50	25	1.73732	0.86866	SLD	AT	47.4046	13.5741	825
92045	M. engiadina	f	parth.	2n=50	25	1.71217	0.856087	SLD	AT	47.4046	13.5741	825
91976	M. engiadina	f	parth.	2n=50	25	1.73522	0.867611	SMT	IT	46.6381	11.8538	1502
92054	M. engiadina	f	parth.	2n=50	25	1.72336	0.861679	SMT	IT	46.6381	11.8538	1502
92055	M. engiadina	f	parth.	2n=48 (+2)	25	1.69515	0.847576	SMT	IT	46.6381	11.8538	1502
92056	M. engiadina	f	parth.	2n=50	25	1.72066	0.860329	SMT	IT	46.6381	11.8538	1502
92091	M. engiadina	f	parth.	2n=50	25	1.74738	0.873688	STA	IT	46.5476	12.3254	1060
92101	M. engiadina	f	parth.	2n=48	25	1.7029	0.85145	STA	IT	46.5476	12.3254	1060
91991	M. engiadina	f	parth.	2n=50	25	1.72973	0.864866	TOB	IT	46.7157	12.2239	1243
91980	M. fuscistylis	f	parth.	2n=54	27	1.48246	0.741228	FOT	AT	47.1454	11.2028	2265
91981	M. fuscistylis	f	parth.	2n=54	27	1.4546	0.727301	FOT	AT	47.1454	11.2028	2265
91982	M. fuscistylis	f	parth.	2n=54	27	1.44026	0.720129	FOT	AT	47.1454	11.2028	2265
92239	M. fuscistylis	f	parth.	2n=56	28	1.49445	0.747227	HIN	AT	47.0997	11.6564	2160
92240	M. fuscistylis	f	parth.	2n=56	28	1.51245	0.756224	HIN	AT	47.0997	11.6564	2160
92242	M. fuscistylis	f	parth.	2n=56	28	n.d.	n.d.	HIN	AT	47.0997	11.6564	2160
92244	M. fuscistylis	f	parth.	2n=56	28	1.49872	0.74936	HIN	AT	47.0997	11.6564	2160
92247	M. fuscistylis	f	parth.	2n=56	28	1.50403	0.752014	HIN	AT	47.0997	11.6564	2160
92250	M. fuscistylis	f	parth.	2n=56	28	1.50596	0.752982	HIN	AT	47.0997	11.6564	2160
92040	M. fuscistylis	f	parth.	2n=54	27	1.46572	0.732861	MAR	IT	46.4905	10.6814	2930
91904	M. fuscistylis	f	parth.	2n=54	27	1.44741	0.723705	OBG	AT	46.8615	11.0629	2695
91905	M. fuscistylis	f	parth.	2n=54	27	1.5053	0.752648	OBG	AT	46.8615	11.0629	2695
91906	M. fuscistylis	f	parth.	2n=54	27	1.46572	0.732859	OBG	AT	46.8615	11.0629	2695
91907	M. fuscistylis	f	parth.	2n=54	27	n.d.	n.d.	OBG	AT	46.8615	11.0629	2695
92272	M. fuscistylis	f	parth.	2n=54	27	1.45971	0.729857	SRK	AT	47.0404	11.1086	3000
92151	M. helleri	f	sex.	2n=52	26	1.49175	0.745874	ADM	AT	47.5455	14.4749	1000
92152	M. helleri	f	sex.	2n=52	26	1.48253	0.741265	ADM	AT	47.5455	14.4749	1000
92153	M. helleri	m	sex.	1n=26	26	1.44707	0.723533	ADM	AT	47.5455	14.4749	1000
92154	M. helleri	m	sex.	1n=26	26	1.48091	0.740457	ADM	AT	47.5455	14.4749	1000
91968	M. helleri	f	sex.	2n=52	26	1.58712	0.793559	EIS	AT	47.5769	14.8494	775
91998	M. helleri	f	sex.	2n=52	26	1.56119	0.780596	EIS	AT	47.5769	14.8494	775
92168	M. helleri	f	sex.	2n=52	26	1.57735	0.788677	EIS	AT	47.5769	14.8494	775
92170	M. helleri	m	sex.	1n=26	26	1.45017	0.725084	EIS	AT	47.5769	14.8494	775
92171	M. helleri	f	sex.	2n=52	26	1.51137	0.755685	EIS	AT	47.5769	14.8494	775
92077	M. helleri	f	sex.	n.d.	n.d.	1.60305	0.801526	GIE	AT	48.1008	16.2187	480
92078	M. helleri	f	sex.	n.d.	n.d.	1.58521	0.792607	GIE	AT	48.1008	16.2187	480
92079	M. helleri	f	sex.	n.d.	n.d.	1.60382	0.801911	GIE	AT	48.1008	16.2187	480
92081	M. helleri	m	sex.	1n=25	25	1.60817	0.804087	GIE	AT	48.1008	16.2187	480
92111	M. helleri	m	sex.	1n=25	25	1.59291	0.796455	GIE	AT	48.1008	16.2187	480
92112	M. helleri	f	sex.	n.d.	n.d.	1.60674	0.803372	GIE	AT	48.1008	16.2187	480
92113	M. helleri	m	sex.	1n=25; 2n=51	25	1.57837	0.789185	GIE	AT	48.1008	16.2187	480
92114	M. helleri	f	sex.	n.d.	n.d.	1.61084	0.805422	GIE	AT	48.1008	16.2187	480
92115	M. helleri	m	sex.	1n = 25	25	1.60543	0.802714	GIE	AT	48.1008	16.2187	480
92279	M. helleri	f	sex.	2n=50	25	1.60534	0.80267	HWD	AT	47.8162	15.1973	870
92280	M. helleri	f	sex.	2n=50	25	1.62921	0.814604	HWD	AT	47.8162	15.1973	870
92281	M. helleri	f	sex.	2n=50	25	1.58027	0.790135	HWD	AT	47.8162	15.1973	870
92282	M. helleri	f	sex.	2n=50	25	1.61438	0.807191	HWD	AT	47.8162	15.1973	870
92283	M. helleri	f	sex.	2n=50	25	1.56579	0.782893	HWD	AT	47.8162	15.1973	870
92286	M. helleri	f	sex.	2n=50	25	1.58384	0.791922	HWD	AT	47.8162	15.1973	870
92287	M. helleri	f	sex.	2n=50	25	1.61946	0.809729	HWD	AT	47.8162	15.1973	870
92288	M. helleri	f	sex.	2n=50	25	1.60738	0.80369	HWD	AT	47.8162	15.1973	870
92289	M. helleri	m	sex.	1n=25	25	1.55819	0.779094	HWD	AT	47.8162	15.1973	870
92290	M. helleri	m	sex.	1n=25	25	1.58352	0.791761	HWD	AT	47.8162	15.1973	870
92291	M. helleri	m	sex.	1n=25	25	1.57197	0.785985	HWD	AT	47.8162	15.1973	870
91949	M. helleri	m	sex.	1n=25	25	1.48857	0.744285	RAX	AT	47.7452	15.7628	690
92048	M. helleri	f	sex.	n.d.	n.d.	1.5887	0.794348	RAX	AT	47.7452	15.7628	690
92148	M. helleri	f	sex.	n.d.	n.d.	1.51644	0.758219	RAX	AT	47.7452	15.7628	690
92169	M. helleri	f	sex.	n.d.	n.d.	1.54337	0.771684	RAX	AT	47.7452	15.7628	690
91895	M. helleri	f	sex.	2n=52	26	1.43301	0.716507	UST	CZ	50.6396	14.0511	190
91896	M. helleri	f	sex.	2n=52	26	1.4351	0.717548	UST	CZ	50.6396	14.0511	190
91897	M. helleri	f	sex.	2n=52	26	1.47812	0.73906	UST	CZ	50.6396	14.0511	190
91953	M. helleri	f	sex.	2n=52	26	1.45568	0.72784	UST	CZ	50.6396	14.0511	190
91914	M. hrabei	f	sex.	2n=52	26	1.8932	0.946599	BRN	CZ	49.2205	16.6693	370
91915	M. hrabei	f	sex.	2n=52	26	1.91514	0.957569	BRN	CZ	49.2205	16.6693	370
91916	M. hrabei	m	sex.	1n=26	26	1.90793	0.953963	BRN	CZ	49.2205	16.6693	370
91917	M. hrabei	m	sex.	1n=26	26	1.89304	0.946518	BRN	CZ	49.2205	16.6693	370
91918	M. hrabei	m	sex.	1n=26	26	1.922	0.960998	BRN	CZ	49.2205	16.6693	370
91919	M. hrabei	f	sex.	2n=52	26	1.91679	0.958396	BRN	CZ	49.2205	16.6693	370
91920	M. hrabei	f	sex.	2n=52	26	1.87331	0.936656	BRN	CZ	49.2205	16.6693	370
91929	M. hrabei	m	sex.	1n=26	26	1.89224	0.946119	BRN	CZ	49.2205	16.6693	370
91930	M. hrabei	m	sex.	1n=26	26	1.90307	0.951537	BRN	CZ	49.2205	16.6693	370
91932	M. hrabei	m	sex.	1n=26	26	1.84935	0.924677	BRN	CZ	49.2205	16.6693	370
92117	M. hrabei	f	sex.	2n=52	26	1.81876	0.909382	KNB	AT	48.2177	15.1851	235
92125	M. hrabei	m	sex.	1n=26	26	1.75212	0.87606	KNB	AT	48.2177	15.1851	235
92126	M. hrabei	f	sex.	2n=52	26	1.83152	0.915761	KNB	AT	48.2177	15.1851	235
92127	M. hrabei	f	sex.	2n=52	26	1.84071	0.920357	KNB	AT	48.2177	15.1851	235
92128	M. hrabei	m	sex.	1n=26	26	1.7767	0.888349	KNB	AT	48.2177	15.1851	235
92129	M. hrabei	m	sex.	1n=26	26	1.75101	0.875505	KNB	AT	48.2177	15.1851	235
92141	M. hrabei	m	sex.	1n=26	26	1.80729	0.903643	KNB	AT	48.2177	15.1851	235
92142	M. hrabei	m	sex.	1n=26	26	1.78725	0.893627	KNB	AT	48.2177	15.1851	235
92015	M. hrabei	f	sex.	2n=52	26	1.84978	0.924892	VIE	AT	48.2758	16.3492	240
92031	M. hrabei	f	sex.	2n=52	26	1.84565	0.922825	VIE	AT	48.2758	16.3492	240
92032	M. hrabei	f	sex.	2n=52	26	1.89008	0.945038	VIE	AT	48.2758	16.3492	240
92034	M. hrabei	m	sex.	1n=26	26	1.86459	0.932293	VIE	AT	48.2758	16.3492	240
92035	M. hrabei	m	sex.	1n=26	26	1.82786	0.91393	VIE	AT	48.2758	16.3492	240
92036	M. hrabei	f	sex.	2n=52	26	1.84071	0.920354	VIE	AT	48.2758	16.3492	240
92118	M. lehnhoferi	m	sex.	1n=26; 2n=52	26	1.77309	0.886545	GLK	AT	47.4488	11.7648	1860
92119	M. lehnhoferi	f	sex.	2n=52	26	1.685	0.8425	GLK	AT	47.4488	11.7648	1860
92120	M. lehnhoferi	f	sex.	2n=52	26	1.74691	0.873457	GLK	AT	47.4488	11.7648	1860
92121	M. lehnhoferi	f	sex.	2n=52	26	1.75377	0.876886	GLK	AT	47.4488	11.7648	1860
92122	M. lehnhoferi	f	sex.	2n=52	26	1.73601	0.868006	GLK	AT	47.4488	11.7648	1860
92264	M. lehnhoferi	f	sex.	2n=52	26	1.68078	0.840391	HAI	AT	47.6294	14.6133	689
92266	M. lehnhoferi	f	sex.	2n=52	26	1.72875	0.864377	HAI	AT	47.6294	14.6133	689
92271	M. lehnhoferi	f	sex.	2n=52	26	1.75752	0.878759	HAI	AT	47.6294	14.6133	689
92146	M. lehnhoferi	m	sex.	1n=26; 2n=52	26	1.76524	0.882622	HUN	AT	47.3399	11.5648	1834
92147	M. lehnhoferi	f	sex.	2n=52	26	1.70427	0.852137	HUN	AT	47.3399	11.5648	1834
91960	M. lehnhoferi	f	sex.	2n=52	26	1.78052	0.890259	OBE	DE	46.8615	11.0629	1650
91961	M. lehnhoferi	m	sex.	1n=26	26	1.77704	0.888522	OBE	DE	46.8615	11.0629	1650
91962	M. lehnhoferi	f	sex.	2n=52	26	1.74697	0.873483	OBE	DE	46.8615	11.0629	1650
91972	M. lehnhoferi	f	sex.	2n=52	26	1.76067	0.880335	OBE	DE	46.8615	11.0629	1650
91992	M. lehnhoferi	m	sex.	1n=26	26	1.7446	0.872298	OBE	DE	46.8615	11.0629	1650
92267	M. lehnhoferi	f	sex.	2n=52	26	1.7265	0.86325	OBL	AT	47.7087	14.5276	605
92268	M. lehnhoferi	f	sex.	2n=52	26	1.63329	0.816643	OBL	AT	47.7087	14.5276	605
92269	M. lehnhoferi	f	sex.	2n=52	26	1.75688	0.87844	OBL	AT	47.7087	14.5276	605
92270	M. lehnhoferi	f	sex.	2n=52	26	1.7257	0.86285	OBL	AT	47.7087	14.5276	605
92038	M. lehnhoferi	m	sex.	2n=52	26	1.76661	0.883303	SAA	AT	47.4876	12.8315	823
92051	M. lehnhoferi	m	sex.	1n=26	26	1.82099	0.910494	SAA	AT	47.4876	12.8315	823
92053	M. lehnhoferi	m	sex.	1n=26	26	1.77998	0.889989	SAA	AT	47.4876	12.8315	823
91886	M. lehnhoferi	m	sex.	n.d.	n.d.	1.78368	0.891839	SAL	AT	47.556	13.1678	560
91887	M. lehnhoferi	m	sex.	n.d.	n.d.	1.77265	0.886324	SAL	AT	47.556	13.1678	560
91898	M. lehnhoferi	m	sex.	n.d.	n.d.	1.73852	0.869259	SAL	AT	47.556	13.1678	560
91899	M. lehnhoferi	m	sex.	1n=26	26	1.75808	0.879038	SAL	AT	47.556	13.1678	560
92073	M. lehnhoferi	f	sex.	2n=52	26	1.71549	0.857747	STZ	AT	47.3934	11.2892	1105
92074	M. lehnhoferi	f	sex.	2n=52	26	1.74312	0.871559	STZ	AT	47.3934	11.2892	1105
92075	M. lehnhoferi	f	sex.	2n=52	26	1.71418	0.857092	STZ	AT	47.3934	11.2892	1105
91940	M. pallida	f	parth.	3x=78	26	2.29591	0.765304	MAD	IT	46.2151	10.9011	2450
91941	M. pallida	f	parth.	3x=75 (+3)	26	2.29964	0.766547	MAD	IT	46.2151	10.9011	2450
91942	M. pallida	f	parth.	3x=78	26	2.26103	0.753676	MAD	IT	46.2151	10.9011	2450
91943	M. pallida	f	parth.	3x=78	26	2.27308	0.757693	MAD	IT	46.2151	10.9011	2450
91944	M. pallida	f	parth.	3x=78	26	2.34568	0.781892	MAD	IT	46.2151	10.9011	2450
91979	M. pallida	f	parth.	3x=78	26	2.30179	0.767262	MAD	IT	46.2151	10.9011	2450
91984	M. pallida	f	parth.	3x=78	26	2.30217	0.76739	MAD	IT	46.2151	10.9011	2450
92150	M. pallida	f	parth.	3x=75 (+3)	26	2.31344	0.771146	MAD	IT	46.2151	10.9011	2450
92009	M. pallida	f	parth.	3x=78	26	2.27184	0.75728	SEI	IT	46.512	11.7005	2217
92010	M. pallida	f	parth.	3x=78	26	2.30825	0.769416	SEI	IT	46.512	11.7005	2217
92011	M. pallida	f	parth.	3x=78	26	2.29468	0.764894	SEI	IT	46.512	11.7005	2217
92012	M. pallida	f	parth.	3x=78	26	2.35294	0.784312	SEI	IT	46.512	11.7005	2217
92046	M. pallida	f	parth.	3x=78	26	2.29674	0.765578	TRI	AT	47.0827	11.3591	2000
92047	M. pallida	f	parth.	3x=78	26	2.27136	0.757119	TRI	AT	47.0827	11.3591	2000
92049	M. pallida	f	parth.	3x=75 (+3)	26	2.31278	0.770925	TRI	AT	47.0827	11.3591	2000
92050	M. pallida	f	parth.	3x=78	26	2.2755	0.758499	TRI	AT	47.0827	11.3591	2000
92143	M. pallida	f	parth.	3x=78	26	2.29596	0.765321	TRI	AT	47.0827	11.3591	2000
92013	M. ticinensis	f	parth.	2n=46	23	1.71158	0.855788	BRA	AT	47.088	9.73298	1020
92014	M. ticinensis	f	parth.	2n=46	23	1.63199	0.815997	BRA	AT	47.088	9.73298	1020
92090	M. ticinensis	f	parth.	2n=46	23	1.65286	0.82643	KRK	AT	47.2741	11.3277	800
92199	M. ticinensis	f	sex.	2n=46+4B	25	2.02704	1.01352	MIR	CH	46.2728	10.1025	968
92201	M. ticinensis	f	sex.	2n=46+5B	23.5	2.12443	1.06221	MIR	CH	46.2728	10.1025	968
92204	M. ticinensis	f	sex.	2n=46	23	1.93977	0.969883	MIR	CH	46.2728	10.1025	968
92206	M. ticinensis	m	sex.	1n=23	23	1.95394	0.976972	MIR	CH	46.2728	10.1025	968
92207	M. ticinensis	f	sex.	2n=46+1B	25.5	1.98896	0.994479	MIR	CH	46.2728	10.1025	968
92208	M. ticinensis	f	sex.	2n=46	23	1.95531	0.977656	MIR	CH	46.2728	10.1025	968
92211	M. ticinensis	m	sex.	1n=23	23	1.94164	0.970818	MIR	CH	46.2728	10.1025	968
92212	M. ticinensis	f	sex.	2n=46+4B	25	2.03108	1.01554	MIR	CH	46.2728	10.1025	968
92214	M. ticinensis	f	sex.	2n=46	23	1.94575	0.972877	MIR	CH	46.2728	10.1025	968
92215	M. ticinensis	f	sex.	2n=46+4B	25	2.03834	1.01917	MIR	CH	46.2728	10.1025	968
91924	M. ticinensis	f	parth.	2n=46	23	1.685	0.842499	NEN	AT	47.1621	9.69109	850
91995	M. ticinensis	f	parth.	2n=46	23	1.69354	0.846772	NEN	AT	47.1621	9.69109	850
92057	M. ticinensis	f	parth.	2n=46	23	1.69916	0.849578	NEN	AT	47.1621	9.69109	850
92063	M. ticinensis	f	parth.	2n=46	23	1.67915	0.839574	NEN	AT	47.1621	9.69109	850
92088	M. ticinensis	f	parth.	2n=46	23	1.67313	0.836567	NEN	AT	47.1621	9.69109	850
92106	M. ticinensis	f	parth.	2n=46	23	1.68434	0.842171	NEN	AT	47.1621	9.69109	850
92133	M. ticinensis	f	parth.	2n=46	23	1.71406	0.857031	NEN	AT	47.1621	9.69109	850
92037	M. ticinensis	f	parth.	2n=46	23	1.67227	0.836136	RAN	AT	47.2754	9.65978	515
92116	M. ticinensis	f	parth.	2n=46	23	1.69446	0.84723	RAU	AT	47.2748	11.3511	900
92131	M. ticinensis	f	parth.	2n=46	23	1.6681	0.834051	RAU	AT	47.2748	11.3511	900
92300	M. tirolensis	f	parth.	3x=75	25	2.57454	0.858181	EBK	AT	47.2792	11.2587	825
92301	M. tirolensis	f	parth.	3x=75	25	2.5284	0.842799	EBK	AT	47.2792	11.2587	825
92302	M. tirolensis	f	parth.	3x=75	25	2.50023	0.83341	EBK	AT	47.2792	11.2587	825
92303	M. tirolensis	f	parth.	3x=75	25	2.56614	0.855379	EBK	AT	47.2792	11.2587	825
92100	M. tirolensis	f	parth.	3x=73 (+2)	25	2.57098	0.856995	KRK	AT	47.2741	11.3277	800
92130	M. tirolensis	f	parth.	3x=72 (+3)	25	2.51756	0.839188	KRK	AT	47.2741	11.3277	800
92080	M. tirolensis	f	parth.	2n=50	25	1.6241	0.812048	LDC	IT	46.4636	12.4889	1081
92172	M. tirolensis	f	parth.	2n=50	25	1.60891	0.804453	LDC	IT	46.4636	12.4889	1081
92173	M. tirolensis	f	parth.	2n=50	25	1.62693	0.813463	LDC	IT	46.4636	12.4889	1081
92174	M. tirolensis	f	parth.	2n=50	25	1.60726	0.80363	LDC	IT	46.4636	12.4889	1081
92175	M. tirolensis	f	parth.	2n=50	25	1.62328	0.811638	LDC	IT	46.4636	12.4889	1081
92176	M. tirolensis	f	parth.	2n=50	25	1.57175	0.785876	LDC	IT	46.4636	12.4889	1081
92163	M. tirolensis	f	parth.	2n=50	25	1.63118	0.815591	LDL	IT	46.6309	12.2281	1460
92164	M. tirolensis	f	parth.	2n=50	25	1.64137	0.820684	LDL	IT	46.6309	12.2281	1460
92165	M. tirolensis	f	parth.	2n=50	25	1.60132	0.800662	LDL	IT	46.6309	12.2281	1460
92132	M. tirolensis	f	parth.	3x=72 (+3)	25	2.5432	0.847734	RAU	AT	47.2748	11.3511	800
91970	M. tirolensis	f	parth.	3x=75	25	2.54148	0.847159	SAR	IT	46.0609	10.9238	430
91989	M. tirolensis	f	parth.	3x=73 (+2)	25	2.5169	0.838967	SAR	IT	46.0609	10.9238	430
92158	M. tirolensis	f	parth.	3x=75	25	2.55662	0.852208	SAR	IT	46.0609	10.9238	430
92102	M. tirolensis	f	parth.	2n=50	25	1.60743	0.803714	STA	IT	46.5476	12.3254	1060
92107	M. tirolensis	f	parth.	2n=50	25	1.60278	0.801389	STA	IT	46.5476	12.3254	1060
92108	M. tirolensis	f	parth.	2n=48 (+2)	25	1.5961	0.798049	STA	IT	46.5476	12.3254	1060
